# Supplementary material for: Mesoamerican Cypripedium: Mycorrhizal Contributions to Promote Their Conservation as Critically Endangered Species
Source: Plants (Basel). 2022 Jun 12;11(12):1554. doi: 10.3390/plants11121554 (PMC9227847; doi:10.3390/plants11121554)
Supplement: Supplementary file 1 [file plants-11-01554-s001.zip]

Archive with 1 entries (1 files):
- plants-1715746-supplementary.pdf
